# Supplementary material for: Patient-Reported Experiences in Chronic Dermatological Conditions: Validation of the Romanian PSPSQ 2.0 Within Contemporary Dermatologic Care Pathways
Source: Diagnostics (Basel). 2026 Jul 6;16(13):2112. doi: 10.3390/diagnostics16132112 (PMC13361945; doi:10.3390/diagnostics16132112)
Supplement: Supplementary file 1 [file diagnostics-16-02112-s001.zip]

Archive with 2 entries (2 files):
- File S1 Romanian PSPSQ2 Questionnaire.pdf
- Table S1 CFA standardized loadings for the three-factor model;.pdf
